# Supplementary material for: Evaluation and treatment of latent tuberculosis infection among healthcare workers in Korea: A multicentre cohort analysis
Source: PLoS One. 2019 Sep 19;14(9):e0222810. doi: 10.1371/journal.pone.0222810 (PMC6752845; doi:10.1371/journal.pone.0222810)
Supplement: S1 Dataset — (XLSX) [file pone.0222810.s001.xlsx]

## Sheet: Data
Study_number	age	gender	BMI	Profession	WorkingMo	HTN	DM	Smoking	TB_HX	RecentTB_Exp	CXR	chest CT 여부	Active_TB diagnosis	TBAg_nil	Clinic visit	LBI Treatment recommendation	Acceptance of LTBI treatment	Tretment regimen	Regimen change	Treatment completion	Side Effect	fatigue	GI	LFT	rash	pruritus	flulike_symptoms	peri_sensory_neuropathy	others	CTCAE Grade
1	63	1	26	3	347	1	0	3	0	0	0	0	0	5.57	0
2	59	2	25	4	456.6	0	0	1	0	0	0	0	0	2.09	1	0
3	58	2	18	2	282.1	0	0	1	0	0	1	1	0	10.03	1	0
4	54	2	21	4	394.7	0	0	1	0	0	0	0	0	6.6	1	0
5	46	1	24	0	264.8	0	0	3	0	0	0	0	0	7.58	1	1	1	2		1	1			1						1
6	62	1	24	3	381.5	0	0	1	0	0	0	0	0	0.61	0
7	44	1	27	2	19.5	0	0	3	0	0	0	0	0	11.38	0
8	62	1	24	3	371.4	1	0	1	0	0	0	0	0	0.72	0
9	61	1	25	3	371.4	0	0	1	0	0	0	0	0	8.76	0
10	61	1		3	334.8	0	0		0	0	0	0	0	3.71	0
11	56	1	20	0	387.5	0	0	1	0	0	0	0	0	3.19	0
12	65	1	27	3	405.8	1	0	1	0	0	0	0	0	0.83	0
13	63	2	25	3	383.5	0	0	1	0	0	0	0	0	13.59	0
14	62	1	23	3	369.3	0	0	3	0	0	0	0	0	12.8	1	1	1	3		0
15	53	2	25	1	359.2	1	0	1	0	0	0	0	0	6.73	0
16	60	2	28	3	347	0	0	1	0	0	0	0	0	2.89	1	0
17	63	1	27	3	405.8	1	0	3	0	0	0	0	0	1.86	1	0
18	48	1	26	0	300.3	0	0	2	0	0	0	0	0	2.69	1	0
19	58	2	20	2	268.9	0	0	1	0	0	0	0	0	7.74	0
20	48	1	32	0	282.1	1	0	1	0	0	0	0	0	1.31	1	0
21	64	2	23	3	420.1	1	0	1	0	0	0	0	0	7.87	1	0
22	58	2	24	0	419	0	0	1	0	0	0	0	0	7.9	1	1	0
23	58	2	22	4	432.2	0	0	1	0	0	0	0	0	5.96	1	0
24	48	2	24	0	296.3	0	0	1	0	0	0	0	0	2.87	1	1	1	3		1	1	1							1	1
25	58	1	24	3	310.5	0	0	1	0	0	0	0	0	2.73	1	0
26	56	2	24	0	451.5	1	0	1	0	0	0	0	0	2.93	0
27	57	1	23	3	310.5	0	0	3	0	0	0	0	0	1.52	0
28	53	1	27	3	274	1	0	2	0	0	0	0	0	9.41	1	0
29	57	2	22	4	444.4	0	0	1	0	0	0	0	0	1	1	0
30	58	2	24	2	322.7	0	0	1	0	0	0	0	0	0.86	0
31	59	2	25	4	366.3	0	0	1	0	1	0	0	0	0.36	1	1	1	3		0
32	43	1		2	263.8	0	0	3	0	0	0	0	0	1.64	0
33	55	1	22	3	261.8	0	0	1	0	0	0	0	0	11.94	0
34	56	2	18	4	393.7	0	0	1	0	1	0	0	0	0.41	1	1	0
35	55	1	24	3	261.8	0	0	3	0	0	0	0	0	10.17	0
36	54	2	25	2	431.2	1	0	1	0	0	0	0	0	2.33	0
37	57	1	25	3	274	1	0	2	0	0	0	0	0	1.91	0
38	52	2	22	2	427.1	1	0	1	0	0	0	0	0	2.13	1	0
39	57	2	22	0	423.6	0	0	1	0	0	0	0	0	0.7	0
40	54	2	22	0	423.6	0	0	1	0	1	0	0	0	2	1	0
41	53	2	25	2	420.1	1	0	1	0	0	0	0	0	3	0
42	57	2	25	0	393.7	0	0	1	0	0	0	0	0	7.03	1	0
43	40	2	21	2	264.8	0	0	1	0	0	0	0	0	0.81	0
44	53	2	26	0	420.1	0	0	1	0	0	0	0	0	0.87	1	1	1	3		0
45	54	2	19	0	421	0	0	1	0	0	0	0	0	2.1	1	1	1	2		1	0
46	56	2	20	0	419.6	0	1	1	0	0	0	0	0	5.56	1	1	0
47	53	2	22	2	419	0	0	1	0	0	0	0	0	1.5	1	0
48	51	2	22	2	419	0	1	1	0	0	0	0	0	3.3	0
49	59	1	28	0	418.5	0	0	2	0	0	0	0	0	0.58	1	0
50	55	2	25	0	416	1	0	1	0	0	0	0	0	10.7	1	0
51	56	2	22	4	415.5	0	0	1	0	0	0	0	0	1.58	0
52	51	2	20	2	440.3	0	0	1	1	0	0	0	0	6.52	1	0
53	58	1	23	1	415.5	0	0	3	0	0	0	0	0	3.55	0
54	46	2	19	2	329.7	0	0	1	0	0	0	0	0	6.08	1	0
55	47	2	21	0	327.7	0	0	1	0	0	0	0	0	3.43	1	1	0
56	56	2	24	4	413.9	0	0	1	0	0	0	0	0	2.37	1	0
57	54	2	22	2	11	0	0	1	0	0	0	0	0	0.66	1	0
58	53	2	25	2	412.4	0	1	1	0	0	0	0	0	0.82	1	0
59	54	2	21	4	383.5	0	0	1	0	1	1	1	0	8.68	1	0
60	59	1	22	0	374.4	0	0	2	0	0	0	0	0	7.11	1	0
61	53	1	25	2	321.1	0	0	3	0	0	0	0	0	12.53	1	1	0
62	57	1	19	2	409.9	0	0	2	0	0	0	0	0	1.34	0
63	58	2		4	406.8	0	0	1	0	0	0	0	0	0.82	1	0
64	57	1	24	1	404.8	1	0	1	0	0	0	0	0	1	1	0
65	43	2	18	0	295.2	0	0	1	0	0	0	0	0	4.38	1	1	0
66	53	2	27	2	402.8	1	0	1	0	0	0	0	0	0.66	1	1	0
67	52	2	21	0	420.1	0	0	1	0	0	0	0	0	11.09	1	1	0
68	54	1	28	3	225.3	1	0	2	0	0	0	0	0	1.38	1	0
69	51	2	21	2	400.7	0	0	1	0	0	0	0	0	4.74	0
70	57	2	21	4	399.7	0	0	1	0	0	0	0	0	6.3	1	1	0
71	49	2	22	2	398.7	0	0	1	0	0	0	0	0	0.8	1	1	1	3		0
72	63	1	27	3	371.4	1	0	2	0	0	0	0	0	5.21	0
73	55	1	26	2	399.2	0	0	2	0	0	0	0	0	6.49	1	1	0
74	60	1	23	3	310.5	1	0	2	0	0	0	0	0	2.32	0
75	52	2	25	1	397.7	0	0	1	0	0	0	0	0	0.49	0
76	58	1	24	0	397.7	0	0	2	0	0	0	0	0	4.8	1	1	1	3		1	1								1	1
77	35	1	23	3	18.3	0	0	1	0	0	0	0	0	2.62	0
78	57	1	21	1	395.7	0	0	1	0	0	0	0	0	0.6	0
79	52	2	23	4	370.9	0	0	1	0	0	0	0	0	5.64	1	1	0
80	50	2	21	2	393.2	0	0	1	0	0	0	0	0	3.18	0
81	48	2	20	2	241.4	0	0	1	0	0	0	0	0	7.85	1	0
82	47	2	23	0	389.6	0	0	1	0	0	0	0	0	2.19	1	0
83	43	2	22	2	286.1	0	0	1	0	0	0	0	0	9.16	1	1	0
84	48	1	27	2	373.3	1	0	2	0	0	0	0	0	9.43	0
85	47	2	24	2	388.6	0	0	1	0	0	0	0	0	1.07	0
86	51	2	22	2	386.5	0	0	1	0	0	0	0	0	8.82	1	0
87	59	1	28	0	18.3	1	0	2	0	0	0	0	0	1.49	1	0
88	58	1	24	0	387.5	1	1	1	0	0	0	0	0	0.36	0
89	52	2	26	1	385.5	0	0	1	0	0	0	0	0	1.87	1	0
90	53	2	23	4	383.5	0	0	1	0	0	0	0	0	0.36	1	0
91	57	1	22	1	383.5	0	0	2	0	0	0	0	0	1.43	0
92	51	2	21	1	383.5	0	0	1	0	0	0	0	0	4.82	1	1	1	3		1	0
93	48	2	21	0	382.5	0	0	1	0	0	0	0	0	8.99	1	1	0
94	50	2	20	4	328.7	0	0	1	0	0	0	0	0	2.15	1	0
95	50	2	24	0	380.5	0	0	1	0	0	0	0	0	0.44	0
96	56	2	21	0	428.2	0	0	1	1	0	0	0	0	9.28	1	0
97	57	1	23	3	280	0	0	1	0	0	0	0	0	3.01	1	1	1	3		1	0
98	48	2	20	1	367.8	0	0	1	0	0	0	0	0	3.65	1	1	1	3		1	0
99	56	1	25	0	378.4	0	0	2	1	0	0	0	0	7.58	1	0
100	52	2		3	140	0	0	1	0	0	0	0	0	2.75	1	1	1	2		1	0
101	52	2	22	0	377.9	1	0	1	0	0	0	0	0	1.35	1	1	1	2		1	1	0	1	0	0	0	0	0		1
102	50	2	23	2	377.4	1	0	1	0	0	0	0	0	0.72	0
103	54	2	24	1	359.2	1	0	1	0	0	0	0	0	5.15	0
104	51	1		3	213.1	0	0		0	0	0	0	0	9.94	0
105	48	1	23	2	286.1	0	0	3	0	0	0	0	0	2.84	0
106	49	2		0	371.4	0	0	1	0	0	0	0	0	1.09	1	1	0
107	50	2	20	2	373.3	0	0	1	0	0	0	0	0	6.15	1	0
108	59	2	21	3	334.8	1	0	1	0	0	0	0	0	8.51	0
109	47	1	21	0	270.9	0	0	3	0	0	1	1	0	1.29	1	0
110	49	2	27	0	369.3	1	0	1	0	0	0	0	0	9.02	0
111	48	2	23	2	369.3	1	1	1	0	0	0	0	0	0.66	1	0
112	48	2	24	2	369.3	0	0	1	0	0	0	0	0	0.68	1	0
113	52	2	24	2	368.8	0	0	1	0	0	0	0	0	0.39	1	0
114	50	2	20	4	368.8	0	0	1	0	0	0	0	0	1.29	1	0
115	47	2	20	0	366.8	0	0	1	0	0	0	0	0	1.26	1	0
116	50	2	24	4	368.3	0	0	1	0	0	0	0	0	1.12	0
117	59	1	22	0	367.8	0	0	1	0	0	0	0	0	6.53	1	1	0
118	55	1	28	0	367.8	1	0	2	0	0	0	0	0	0.69	1	1	1	3		1	1	1								1
119	57	1	24	0	367.8	0	0	1	0	0	0	0	0	8.21	0
120	59	1	20	0	367.8	0	0	3	0	0	0	0	0	9.01	1	0
121	57	1	25	0	367.8	0	1	2	0	0	0	0	0	1.94	1	1	0
122	55	1	24	0	367.8	0	0	1	0	0	0	0	0	0.58	1	0
123	46	2	30	2	321.6	1	0	2	0	0	0	0	0	2.39	1	0
124	49	2	19	2	366.3	0	0	1	0	0	0	0	0	1.36	0
125	49	2	23	1	364.2	0	0	1	0	0	0	0	0	0.42	0
126	53	2	18	4	359.2	0	0	1	0	0	0	0	0	6.04	0
127	47	1	25	2	360.7	0	0	2	0	0	0	0	0	3.18	1	0
128	51	1	24	0	359.2	1	0	3	0	0	0	0	0	0.38	1	0
129	52	2	28	4	359.2	0	0	1	0	0	0	0	0	1.35	0
130	57	1	22	2	358.1	0	0	2	0	0	0	0	0	9.78	0
131	54	1	25	3	261.8	0	0	3	0	0	0	0	0	0.66	1	0
132	54	1	25	0	345	0	0	1	0	0	0	0	0	0.79	1	0
133	48	2	33	2	260.2	0	0	1	0	0	0	0	0	0.6	1	0
134	48	2	19	4	321.6	0	0	1	0	0	1	1	0	6.84	1	0
135	49	2	23	1	351.5	0	0	1	0	0	0	0	0	1.81	1	1	1	3		0
136	53	1	29	1	350	1	0	1	0	0	0	0	0	14	1	0
137	56	1	19	0	350	0	0	3	0	0	0	0	0	4.31	1	0
138	54	1	27	0	350	0	0	1	0	0	0	0	0	1.21	1	0
139	52	1	23	3	213.1	0	0	1	1	0	0	0	0	2.82	1	0
140	46	1	25	3	115.7	0	0	1	0	0	0	0	0	1.12	1	1	1	3		1	0
141	46	1	25	2	249.6	1	1	3	0	0	0	0	0	4.84	0
142	47	1	29	2	346	1	0	1	0	0	0	0	0	5.02	0
143	51	1	25	1	345.5	0	0	3	0	0	0	0	0	11	0
144	61	1	25	3	322.7	1	0	2	0	0	0	0	0	1.34	0
145	50	2	22	4	283.1	0	0	1	0	0	0	0	0	5.66	0
146	43	2	21	2	214	0	0	1	0	0	0	0	0	0.83	1	0
147	44	2	24	2	295.2	0	0	1	0	0	0	0	0	7.47	1	1	0
148	48	2	21	2	20.5	0	0	1	0	0	0	0	0	4.06	1	1	1	2		1	1	1		1						1
149	46	2	25	0	343.4	0	0	1	0	0	0	0	0	0.48	0
150	50	2	22	4	341.9	0	0	1	0	0	0	0	0	1.45	1	1	0
151	51	1	26	0	339.9	0	0	1	0	0	0	0	0	0.98	0
152	47	2	24	2	332.3	0	0	1	0	0	0	0	0	9.38	0
153	50	1	30	0	337.3	1	0	2	0	0	0	0	0	5.48	1	0
154	56	2	22	2	336.8	0	0	1	0	0	0	0	0	9.57	1	0
155	60	2	31	0	336.8	1	0	1	0	0	0	0	0	11.98	0
156	58	2	23	2	7.1	1	0	1	1	0	0	0	0	5.11	1	0
157	57	2	24	2	336.8	0	0	1	0	0	0	0	0	2.84	1	1	1	3		1	1		1							1
158	46	2	22	2	329.7	0	0	1	0	0	1	1	0	0.36	1	0
159	54	1	26	0	335.8	0	0	2	0	0	0	0	0	0.71	1	0
160	54	1	24	3	249.6	1	0	2	0	0	0	0	0	4.32	1	0
161	48	2	22	2	6.3	0	0	1	0	0	0	0	0	7.54	0
162	48	2	22	3	188.7	0	0	1	0	0	0	0	0	6.1	0
163	46	1	26	2	332.8	0	0	2	0	0	0	0	0	5.54	0
164	52	1	27	0	331.8	0	0	3	0	0	0	0	0	0.54	0
165	51	1	23	0	331.8	0	0	1	0	0	0	0	0	12.78	1	0
166	47	1	24	3	54.8	0	1	2	0	0	0	0	0	6.96	1	1	1	3		1	0
167	46	2	24	2	328.7	0	0	1	0	0	0	0	0	4.99	1	0
168	52	1	27	2	319.1	0	0	3	0	0	0	0	0	0.96	1	0
169	46	2	20	0	327.7	0	0	1	1	0	0	0	0	4.03	1	0
170	48	1	24	0	324.6	0	0	3	0	0	1	1	0	16.09	1	0
171	52	2	24	0	300.3	0	0	1	0	0	0	0	0	3.79	1	0
172	48	1	26	3	164.4	0	0	3	0	0	0	0	0	0.85	1	1	0
173	53	1	23	1	322.2	0	0	3	0	0	0	0	0	1.52	1	1	0
174	45	2	21	2	321.6	0	0	1	1	0	0	0	0	2.4	1	0
175	45	2	23	2	323.6	0	0	1	0	0	0	0	0	8.75	0
176	48	2	22	2	322.7	0	0	1	0	0	0	0	0	5.39	0
177	50	2	22	2	322.7	0	0	1	0	0	0	0	0	1.28	1	0
178	46	2	20	4	286.1	0	0	1	1	0	0	0	0	6.5	1	0
179	47	2	24	4	321.6	0	0	1	0	0	0	0	0	10.7	1	0
180	47	2	23	0	298.7	0	0	1	1	0	0	0	0	0.39	1	0
181	49	1	26	0	321.1	0	0	1	0	0	0	0	0	1.41	1	0
182	48	2	22	0	321.1	0	0	1	0	0	0	0	0	0.67	1	0
183	45	2	22	0	321.1	0	0	1	0	0	0	0	0	2.42	1	0
184	47	2	26	2	321.1	0	0	1	0	0	0	0	0	1.13	1	1	0
185	51	1	24	0	321.1	0	0	3	0	0	0	0	0	1.35	1	0
186	50	1	25	0	321.1	0	0	2	0	0	0	0	0	4.29	1	0
187	48	2	17	0	321.1	0	0	1	0	0	1	1	0	6.11	1	0
188	49	1	28	0	321.1	0	0	3	0	0	0	0	0	5.39	1	0
189	52	1	25	0	321.1	1	0	2	0	0	0	0	0	0.48	1	0
190	51	1	23	0	321.1	0	0	2	0	0	0	0	0	0.63	1	0
191	49	1	35	1	321.1	1	1	3	0	0	0	0	0	2.95	1	0
192	49	1	23	1	321.1	0	0	1	0	0	0	0	0	1.3	0
193	51	1	27	2	320.6	1	1	1	0	0	0	0	0	0.49	0
194	52	1		0	320.6	0	0		0	0	1	1	0	10.68	1	0
195	54	1	26	0	320.6	0	0	1	0	0	0	0	0	1.94	1	0
196	51	1	24	0	320.6	0	0	2	0	0	0	0	0	0.69	0
197	52	1	30	0	320.6	1	1	2	0	0	0	0	0	10.05	1	1	0
198	45	2	19	0	321.1	0	0	1	0	0	0	0	0	1.12	0
199	44	2	21	2	251.6	0	0	1	0	1	0	0	0	2.78	1	1	1	2		0
200	45	2	23	2	320.6	0	1	1	0	0	0	0	0	9.56	1	1	1	3		1	1		1							1
201	46	2	22	2	321.1	0	0	1	0	0	0	0	0	9.53	0
202	54	1	26	0	320.6	0	0	3	0	0	0	0	0	0.67	0
203	46	2	21	0	320.1	0	0	1	0	0	0	0	0	4.93	1	1	0
204	46	2	20	0	320.1	0	0	1	0	0	0	0	0	0.48	0
205	51	2	20	4	320.1	0	0	1	0	0	0	0	0	2.81	1	1	0
206	47	2	22	1	320.1	0	0	1	0	0	0	0	0	6.33	0
207	47	2	23	4	316.5	0	0	1	0	0	0	0	0	1.97	1	0
208	47	2	22	4	319.6	0	0	1	0	0	0	0	0	1.01	1	0
209	48	2	20	4	318.6	0	0	1	0	0	0	0	0	0.63	0
210	57	1	31	3	298.3	0	0	1	0	0	0	0	0	10.39	0
211	53	1	24	0	319.6	0	0	1	0	0	0	0	0	1.34	1	1	1	3		0
212	51	1	22	2	319.6	0	0	2	0	0	0	0	0	6.6	1	1	1	2		1	1			1		1				1
213	45	2	24	0	319.1	0	0	1	0	0	0	0	0	4.85	1	1	1	2		0	1	0	0	0	1	0	0	0		1
214	45	2	20	2	250.5	0	0	1	0	0	0	0	0	0.99	1	1	1	2		0	1	1	0	1	0	0	0	0		1
215	48	2	24	4	317.6	0	0	1	0	0	0	0	0	1.1	1	1	0
216	45	2	23	0	317.6	0	0	1	0	0	0	0	0	0.85	0
217	49	2	22	1	316.5	0	0	1	1	0	0	0	0	10.34	1	0
218	44	1	28	2	317.1	0	0	3	0	0	0	0	0	11.26	1	1	0
219	46	1	26	0	211	1	0	2	0	0	0	0	0	0.47	0
220	46	2	20	3	140	0	0	1	0	0	0	0	0	0.63	0
221	57	2	23	0	336.8	0	0	1	0	0	0	0	0	12.74	1	0
222	47	2	25	4	310.5	0	0	1	0	0	0	0	0	7.79	1	0
223	50	1	24	0	315	0	0	3	0	0	0	0	0	7.02	1	0
224	48	1	27	0	213.1	0	1	1	0	0	0	0	0	3.82	1	1	0
225	46	1	29	0	198.9	1	0	2	0	0	0	0	0	0.76	0
226	50	2	26	0	314.5	0	0	1	0	0	0	0	0	8.32	1	0
227	51	1	33	3	213.1	1	1	3	0	1	1	1	0	1.39	1	1	1	3		1	1		1							1
228	46	2	24	0	309.4	0	0	1	0	0	0	0	0	10.98	1	1	1	3		0	1	1								1
229	50	1	25	2	313.5	0	0	2	0	0	0	0	0	2.62	1	1	1	3		1	1	1								1
230	26	1		2	29	0	0		0	0	0	0	0	0.43	1	1	1	2		0
231	44	2	21	0	310.5	0	0	1	0	0	0	0	0	7.24	1	0
232	50	1	27	1	312.5	0	0	1	0	0	0	0	0	4.21	1	1	1	2		0
233	59	1	26	2	311.4	0	0	2	0	0	0	0	0	10.55	1	0
234	48	2	23	4	310.5	0	0	1	0	1	1	1	0	8.07	1	1	1	3		1	1	1								1
235	47	2	25	4	310.5	1	0	1	0	0	1	1	0	1.87	1	1	0
236	45	2	20	4	274	0	0	1	0	0	0	0	0	1.9	0
237	50	1	29	2	310.5	1	0	3	0	0	0	0	0	3.98	1	0
238	54	1	24	0	356.1	0	0	1	0	0	0	0	0	2.18	0
239	51	1	25	0	320.1	0	0	3	0	0	0	0	0	7.36	0
240	46	2	19	4	307.4	0	0	1	0	0	0	0	0	1.49	1	1	0
241	46	1	26	3	164.4	0	0	2	0	0	0	0	0	0.35	1	1	0
242	45	2	23	4	282.1	0	0	1	0	0	0	0	0	5.6	1	0
243	58	1	24	3	286.1	1	0	3	0	0	0	0	0	8.33	1	0
244	44	2	28	2	303.3	0	0	1	0	0	0	0	0	2.89	1	1	1	2		1	0
245	50	2	21	2	321.1	0	0	1	1	0	0	0	0	9.67	1	0
246	46	1	24	0	300.3	1	1	3	0	0	0	0	0	4.47	0
247	52	1	26	0	300.3	0	0	1	0	0	0	0	0	7.51	1	0
248	50	1	25	0	298.7	0	0	2	0	0	0	0	0	10.5	0
249	48	1	27	0	297.3	0	0	2	0	0	0	0	0	4.12	0
250	45	2	24	4	291.2	0	0	1	0	0	0	0	0	9.24	1	1	1	3		1	1								1	2
251	47	2	20	4	291.2	0	0	1	0	0	0	0	0	0.48	0
252	24	1		2	29.2	0	0		0	0	0	0	0	0.67	0
253	55	1	22	3	261.8	0	0	3	0	0	1	1	0	2.88	1	1	0
254	44	2	20	2	295.2	0	0	1	0	0	0	0	0	0.57	0
255	57	1	23	2	295.2	1	0	3	0	0	0	0	0	9.83	0
256	53	1	20	2	270.9	1	0	2	0	0	1	1	0	1.01	1	0
257	42	2	22	0	292.2	0	0	1	0	0	0	0	0	1.35	1	0
258	52	1	25	0	288.1	0	0	2	0	0	0	0	0	1.52	1	0
259	49	1	24	0	288.1	0	0	3	0	0	0	0	0	4.94	0
260	45	2	19	4	285.1	0	0	1	0	0	0	0	0	9.42	0
261	53	1		0	288.1	0	0		0	0	0	0	0	10.01	0
262	51	1	26	0	288.1	1	1	2	0	0	0	0	0	5.47	1	0
263	53	1	21	0	288.1	0	0	2	0	0	0	0	0	1.31	0
264	44	2	21	4	285.1	0	0	1	0	0	0	0	0	3.47	1	0
265	51	1	24	0	287.1	0	0	2	0	0	0	0	0	0.72	1	0
266	46	1	26	1	287.1	0	0	2	0	0	0	0	0	0.37	0
267	45	2	25	2	307.4	0	0	1	0	0	0	0	0	0.72	1	1	1	3		1	0
268	44	2	22	0	303.3	0	0	1	0	0	0	0	0	1.77	1	0
269	48	1		0	305.4	0	0		0	0	0	0	0	3.11	0
270	49	1	26	0	305.4	0	1	2	0	0	0	0	0	0.43	0
271	46	1	35	3	164.4	1	0	3	0	0	0	0	0	1.9	0
272	43	2	22	2	302.3	0	0	1	0	0	0	0	0	2.58	1	0
273	44	2	26	2	282.1	0	0	1	0	0	0	0	0	3.84	1	1	0
274	49	1	23	0	300.3	0	0	1	0	0	0	0	0	3.03	1	1	0
275	47	2	26	4	297.3	0	0	1	0	1	0	0	0	0.4	1	1	1	3		1	0
276	45	2	23	4	291.2	0	0	1	0	0	0	0	0	13.08	0
277	49	1	28	0	296.8	0	0	3	0	0	0	0	0	8.3	1	0
278	51	1	21	0	296.8	1	1	2	1	0	0	0	0	6.6	1	0
279	48	1	24	0	296.3	0	0	3	0	0	0	0	0	2.76	1	0
280	48	2	26	0	296.8	0	0	1	0	0	0	0	0	1.43	1	1	1	3		0
281	47	1	28	0	296.8	0	0	2	0	0	0	0	0	3.36	1	1	0
282	49	1	21	0	296.8	0	0	2	0	0	0	0	0	0.47	0
283	42	2	25	2	294.2	0	0	1	0	1	0	0	0	8.42	1	0
284	43	1	22	2	295.2	0	0	2	0	0	0	0	0	2.63	0
285	49	1		0	295.2	0	0	1	0	0	0	0	0	9.83	1	1	0
286	47	2	21	4	290.1	0	0	1	0	0	0	0	0	0.54	1	1	1	2		1	0
287	44	2	23	0	291.2	0	0	1	0	0	0	0	0	6.68	0
288	47	2	20	2	292.2	0	0	1	0	0	0	0	0	2.48	0
289	51	1	25	2	283.1	1	1	1	0	0	0	0	0	2.1	1	0
290	47	1		0	296.8	0	0		0	0	0	0	0	4.99	0
291	49	1	20	0	296.8	0	0	2	0	0	0	0	0	1.05	1	0
292	47	1	25	0	296.3	0	0	2	0	0	0	0	0	5.87	1	0
293	42	2		3	91.3	0	0	1	0	0	0	0	0	8.56	1	1	1	3		1	1	1								1
294	52	1	22	0	287.1	0	0	2	0	0	0	0	0	10.5	1	0
295	48	1	25	1	287.1	0	0	3	0	0	0	0	0	0.7	1	1	0
296	49	1	20	1	287.1	1	0	2	0	0	0	0	0	1.29	0
297	42	2	29	2	9	0	1	1	0	0	0	0	0	3.11	1	0
298	41	2	22	0	286.1	0	0	1	0	0	0	0	0	0.52	0
299	41	2	20	2	161.3	0	0	1	0	0	0	0	0	10.88	1	0
300	44	2	21	4	282.1	0	0	1	0	0	0	0	0	3.67	1	1	0
301	49	1	26	2	286.1	0	0	3	0	0	0	0	0	2.45	1	0
302	41	1	23	2	286.1	0	0	3	0	0	0	0	0	0.35	1	0
303	41	2	21	0	286.1	0	0	1	0	0	0	0	0	10.65	1	1	1	2		1	1				1					1
304	41	2	19	0	286.1	0	0	1	0	0	0	0	0	1.47	1	0
305	43	2	30	2	286.1	1	0	3	0	0	0	0	0	0.6	1	1	0
306	42	2	28	2	285.1	1	0	1	0	0	0	0	0	8.37	1	0
307	49	1	28	2	274	0	1	3	0	0	0	0	0	2.84	0
308	48	1	24	3	164.4	0	0	2	0	0	0	0	0	0.92	1	0
309	42	2	21	0	295.2	0	0	1	0	0	0	0	0	1.69	0
310	49	2	20	2	275.9	0	0	1	1	0	0	0	0	0.61	1	0
311	51	1	27	3	176.6	0	0	1	0	0	0	0	0	0.4	1	0
312	49	2	23	0	311.4	0	0	1	0	0	0	0	0	2.92	1	0
313	48	1	25	1	282.1	0	0	2	0	0	0	0	0	1.98	0
314	46	2	21	1	282.1	0	0	1	0	0	0	0	0	1	1	1	1	3		1	0
315	51	1	24	0	282.1	0	0	1	0	0	0	0	0	1.49	1	0
316	41	2	18	2	245	0	0	1	0	0	0	0	0	1.44	0
317	54	1	24	1	282.1	0	0	1	0	0	0	0	0	0.81	1	1	0
318	48	2	22	4	278	1	0	1	0	0	0	0	0	1.14	1	1	1	3		1	0
319	42	1	19	2	24.8	0	0	3	0	0	0	0	0	9.35	1	0
320	50	1	24	2	241.4	0	0	2	1	0	0	0	0	9.35	1	0
321	46	2	21	4	280	0	0	1	0	0	0	0	0	3.12	1	1	0
322	52	1	25	0	300.3	0	0	3	0	0	0	0	0	12.29	0
323	42	1	24	3	54.8	0	0	1	0	0	0	0	0	1.2	1	0
324	48	1	32	0	211	0	0	2	0	0	0	0	0	1.61	0
325	50	2	25	0	6.1	0	0	1	0	0	0	0	0	0.37	1	0
326	40	2	20	2	249.6	0	0	1	0	0	0	0	0	0.7	1	0
327	49	1	22	0	275.9	0	0	2	0	0	0	0	0	0.79	1	0
328	44	2	24	0	262.7	0	0	1	0	0	0	0	0	2.08	1	0
329	41	2	20	4	236.4	0	0	1	0	0	0	0	0	0.55	1	0
330	47	1		3	103.5	0	0		0	0	0	0	0	7.47	0
331	46	2	20	1	264.3	0	0	1	0	0	0	0	0	0.74	1	0
332	60	2	22	2	277	0	0	1	0	0	0	0	0	4.69	1	1	1	2		0	1		1							2
333	44	2	21	4	261.8	0	0	1	0	0	0	0	0	0.67	1	0
334	49	2	19	0	269.9	0	0	1	0	0	0	0	0	0.37	0
335	62	1	25	0	343.4	0	0	1	0	0	0	0	0	0.53	0
336	41	2	23	2	277	0	0	1	0	0	0	0	0	0.43	1	0
337	46	1	23	3	152.2	0	0	2	0	0	0	0	0	0.73	0
338	46	1	26	0	275.9	0	0	3	0	0	0	0	0	2.8	1	0
339	46	2	21	0	275.9	0	0	1	0	0	0	0	0	4.36	0
340	41	2	26	2	275.9	0	0	1	0	0	0	0	0	4.99	1	0
341	46	1	26	0	275.9	0	0	1	0	0	0	0	0	0.79	0
342	48	1	19	0	274.9	0	0	3	0	0	0	0	0	2.06	1	0
343	45	2	22	4	272.9	1	0	1	0	0	0	0	0	8.59	1	0
344	43	2	24	4	269.9	0	0	1	0	0	0	0	0	0.86	1	1	1	3		1	0
345	48	1	25	2	261.8	0	0	1	0	0	0	0	0	4.91	1	0
346	40	2	29	0	274	0	0	1	0	0	0	0	0	2.84	1	0
347	44	2	22	3	18.3	0	0	1	1	0	0	0	0	0.96	1	0
348	44	2	24	4	261.8	0	0	1	0	0	0	0	0	6.7	1	0
349	46	1	24	3	127.9	0	0	2	0	0	0	0	0	4.59	1	1	0
350	43	2	26	2	271.9	0	1	1	0	0	0	0	0	8.71	1	0
351	41	2	20	2	271.9	0	0	1	0	0	0	0	0	1.22	1	0
352	44	2	21	1	255.6	0	0	1	0	0	0	0	0	6.09	0
353	55	2	23	2	270.9	0	0	1	0	0	0	0	0	5.58	0
354	50	1	25	0	270.9	0	0	1	0	0	0	0	0	1.21	0
355	48	1	29	0	270.9	0	0	2	0	0	0	0	0	0.98	1	1	0
356	49	1	26	0	270.9	0	0	1	0	0	0	0	0	0.4	1	1	0
357	51	1	27	0	270.9	0	0	2	0	0	0	0	0	2.04	1	1	0
358	42	2	20	2	269.9	0	0	1	0	0	0	0	0	4.75	1	0
359	43	2	22	2	269.9	0	0	1	0	0	0	0	0	4.32	1	0
360	41	2	20	2	6.2	0	0	1	0	0	0	0	0	2.73	1	1	1	3		1	1								1	1
361	51	1	25	0	265.8	0	0	3	0	0	0	0	0	1.41	1	0
362	45	2	23	2	265.8	0	0	1	0	0	0	0	0	5.76	1	1	1	3		0
363	41	2	20	2	265.8	0	0	1	0	0	0	0	0	4.95	1	0
364	46	1	24	0	264.8	0	0	1	0	0	0	0	0	5.6	0
365	40	2	25	2	264.8	0	0	1	0	0	0	0	0	12.35	1	0
366	49	1	31	0	264.8	1	1	2	0	0	0	0	0	3.29	0
367	40	2	22	2	264.8	0	0	1	0	0	0	0	0	0.62	1	0
368	40	2	28	2	264.8	1	0	1	0	0	0	0	0	0.66	1	1	0
369	42	2	19	4	256.7	0	0	1	0	0	0	0	0	5.2	1	1	0
370	38	1	23	0	102.5	0	0	3	0	0	0	0	0	8.05	1	0
371	42	2	23	4	258.7	0	0	1	0	0	0	0	0	9.01	0
372	23	1	27	2	22.3	0	0		0	0	0	0	0	5.05	1	1	1	2		0	1	1	0	0	1	0	0	0		1
373	42	2	20	4	258.7	0	0	1	0	0	0	0	0	0.63	0
374	44	1	24	0	264.3	0	0	1	0	0	0	0	0	4.01	1	0
375	51	2	19	0	256.7	0	0	1	0	0	0	0	0	2.73	1	0
376	43	2	22	4	256.7	0	0	1	0	0	0	0	0	3.34	0
377	45	2	21	4	257.7	0	0	1	0	0	0	0	0	1.39	1	1	0
378	39	2	22	2	263.8	0	0	1	0	0	0	0	0	0.45	1	1	0
379	43	2	22	4	261.8	0	0	1	0	0	0	0	0	0.51	1	1	1	3		1	1								1	1
380	47	1	25	0	263.8	0	1	1	0	0	0	0	0	0.79	0
381	42	2	24	4	256.7	1	0	1	0	0	0	0	0	1.92	1	1	0
382	44	2	20	4	257.2	0	0	1	0	0	0	0	0	8.52	1	1	0
383	42	2	21	4	261.8	0	0	1	0	0	0	0	0	0.9	1	1	0
384	39	2	23	2	263.3	0	0	1	0	0	0	0	0	11.51	1	0
385	42	2	17	4	259.7	0	0	1	0	0	0	0	0	0.41	1	1	1	2		1	1						1			1
386	43	1		2	261.8	0	0	3	0	0	0	0	0	0.47	0
387	59	2	23	2	262.2	0	0	1	0	0	0	0	0	9.75	1	0
388	46	1	21	2	261.8	0	0	1	0	0	0	0	0	2.33	1	1	1	3		1	1	1								1
389	47	1		0	237.4	0	0		0	0	0	0	0	1.68	0
390	46	1	24	1	261.8	1	0	3	0	0	0	0	0	1.07	0
391	46	1	28	1	260.7	0	0	2	0	0	0	0	0	0.46	1	0
392	39	2	23	4	150.2	0	0	1	0	0	0	0	0	2.6	1	1	1	2		0	1	0	1	0	0	0	0	0		1
393	40	2	24	2	257.2	0	0	1	0	0	0	0	0	1.11	1	1	0
394	39	2	24	2	260.2	0	0	1	1	0	0	0	0	2.28	1	0
395	39	2	20	2	12.4	0	0	1	0	0	0	0	0	1.6	1	0
396	39	2	22	2	260.2	0	0	1	0	0	0	0	0	0.38	1	0
397	41	2	20	2	260.2	0	0	1	0	0	0	0	0	6.89	1	0
398	47	1	28	1	284.1	1	0	1	0	0	0	0	0	2.51	1	0
399	44	1	23	1	248.1	0	0	3	0	0	0	0	0	2.17	1	0
400	49	1		0	224.2	0	0		0	0	0	0	0	2.44	0
401	42	2	22	4	249.6	0	0	1	0	0	0	0	0	1.54	1	1	0
402	58	1	26	0	257.7	1	0	3	0	0	0	0	0	8.78	0
403	43	1	36	0	257.7	0	0	1	0	0	0	0	0	1.55	1	0
404	44	1	25	0	257.7	0	0	3	0	0	0	0	0	13.3	1	0
405	50	1	23	0	257.7	1	0	2	0	0	0	0	0	4.52	1	0
406	45	1	26	0	257.7	0	0	3	0	0	0	0	0	4.86	1	0
407	53	1	23	0	257.7	0	0	3	0	0	0	0	0	9.82	1	0
408	47	1	29	0	257.7	0	0	3	0	0	0	0	0	1.2	1	0
409	38	2	22	2	255.6	0	0	1	0	0	0	0	0	7.07	1	1	0
410	38	2	21	2	7	0	0	1	0	0	0	0	0	2.36	1	0
411	39	2	18	2	252.6	0	0	1	0	0	0	0	0	0.93	1	0
412	52	2	20	1	257.2	0	0	1	0	0	0	0	0	3.79	0
413	39	2	20	2	257.2	0	0	1	0	0	0	0	0	5.4	1	1	1	3		0	1						1			1
414	46	1	25	0	257.2	0	0	3	0	0	0	0	0	10.49	1	0
415	43	2	18	0	257.2	0	0	1	0	0	0	0	0	1.24	0
416	38	2	29	2	256.7	0	0	1	0	0	0	0	0	1.45	1	1	1	2		1	0
417	48	1	26	0	256.7	0	0	2	0	0	0	0	0	1.97	1	0
418	44	1	25	0	256.2	0	0	2	0	0	0	0	0	0.78	1	0
419	43	2	20	2	248.1	0	0	1	0	0	0	0	0	2.58	1	1	1	2		1	0
420	46	2	26	4	255.6	0	0	1	0	0	0	0	0	3.27	0
421	45	2	22	4	153.7	0	0	1	0	0	0	0	0	2.1	1	1	0
422	43	2	24	1	223.2	1	0	1	0	0	0	0	0	8.09	0
423	46	1	26	1	254.6	0	0	3	0	0	0	0	0	7.02	1	1	0
424	45	1	21	3	127.9	0	1	1	0	0	0	0	0	11.72	0
425	42	2	22	4	249.6	0	0	1	0	0	0	0	0	1.32	1	0
426	42	2	21	4	245.5	0	0	1	0	0	1	1	0	10.37	1	0
427	41	2	22	0	245.5	0	0	1	0	0	0	0	0	1.29	1	1	0
428	40	2		2	248.6	0	0	1	0	0	0	0	0	8.59	1	0
429	40	2	30	2	245.5	0	0	1	0	0	0	0	0	10.27	1	0
430	41	2	21	4	242.5	0	0	1	0	0	0	0	0	8.4	1	1	1	2		1	1		1							1
431	41	2	27	2	282.6	0	0	1	0	0	0	0	0	0.35	1	1	0
432	38	2	21	2	249.6	0	0	1	0	0	0	0	0	3.24	1	0
433	45	2	21	4	298.3	0	0	1	0	0	0	0	0	6.08	1	0
434	40	2	23	2	248.6	0	0	1	0	0	0	0	0	8.74	1	0
435	50	1	26	3	237.4	0	0	2	0	0	0	0	0	5.11	1	1	0
436	46	1	29	2	225.3	1	0	3	0	0	0	0	0	5.09	1	1	1	3		1	0
437	45	1	24	2	237.4	0	0	1	1	0	0	0	0	2.43	1	0
438	41	2	23	4	242.5	0	1	1	0	0	0	0	0	9.33	1	0
439	59	1	21	0	292.7	0	0	1	0	0	0	0	0	4	1	0
440	43	1	22	0	211	0	0	3	0	0	0	0	0	1.57	0
441	44	1	22	2	248.1	0	0	1	0	0	0	0	0	9.74	1	1	0
442	57	1	20	2	247.6	0	0	2	0	0	0	0	0	11.22	1	1	0
443	44	2	21	2	297.8	0	0	1	0	0	0	0	0	1.55	1	0
444	46	1	24	0	206.9	0	0	3	0	0	0	0	0	4.18	0
445	39	2	23	2	242.5	0	0	1	0	0	1	1	0	6.79	1	0
446	37	2		2	241.4	0	0	1	0	0	0	0	0	6.07	1	1	0
447	36	1	23	0	92.3	0	0	2	1	1	0	0	0	3.86	1	0
448	44	1	23	1	214	0	0	2	0	0	0	0	0	0.76	1	1	1	2		1	0
449	47	2	20	2	225.3	0	0	1	0	0	0	0	0	0.99	1	1	0
450	42	2	20	2	223.2	0	0	1	0	0	0	0	0	0.38	1	0
451	38	1	21	4	113.6	0	0	3	0	0	0	0	0	5.29	0
452	49	2	23	4	286.1	0	0	1	0	0	0	0	0	10.24	0
453	46	2	22	0	316.5	0	0	1	0	0	0	0	0	11.79	1	1	0
454	58	1	23	0	313.5	0	0	2	0	0	0	0	0	0.91	1	0
455	41	2	19	4	218.6	0	0	1	0	0	0	0	0	2.21	0
456	41	2	17	2	213.1	0	0	1	0	0	0	0	0	1.06	1	1	1	2		0	1	1	0	0	0	0	0	0		1
457	44	1	30	2	200.4	0	0	2	0	0	0	0	0	2.45	0
458	44	1	22	2	213.1	0	0	3	0	0	0	0	0	10.56	1	1	1	3		0
459	44	1	24	2	213.1	0	0	1	0	0	0	0	0	8.05	0
460	41	2	20	4	217.1	0	0	1	0	0	0	0	0	1.57	1	1	1	3		1	0
461	46	2	20	4	319.6	0	0	1	0	0	0	0	0	5.85	0
462	43	1	23	0	209	0	0	1	0	0	0	0	0	10.6	0
463	43	2	21	2	306.4	0	0	1	0	0	0	0	0	0.52	1	1	1	3		1	1					1				1
464	55	1	24	0	334.8	0	0	1	0	0	0	0	0	9.16	1	0
465	46	2	21	4	298.3	0	0	1	0	0	0	0	0	0.58	0
466	47	2	23	1	327.7	0	0	1	0	0	0	0	0	9.2	1	1	0
467	43	1	23	3	125.8	1	0	2	0	0	0	0	0	0.73	1	1	1	3		1	1			1						1
468	41	2	27	2	270.9	0	0	1	0	0	0	0	0	5.72	1	1	1	2		1	0
469	54	2	21	0	399.7	0	0	1	0	0	0	0	0	3.44	1	1	1	3		1	0
470	43	1	22	0	213.1	0	0	1	0	0	0	0	0	14.96	1	0
471	43	1	23	1	214	0	0	2	0	0	0	0	0	3.78	0
472	39	2	22	4	212	0	0	1	0	0	0	0	0	11.52	1	0
473	40	2	24	4	212.6	0	0	1	0	0	0	0	0	8.6	1	0
474	39	2	22	4	213.1	0	0	1	0	0	0	0	0	0.51	1	0
475	39	2	21	4	213.1	0	0	1	0	1	0	0	0	2.11	1	1	1	3		0
476	46	1	23	1	212.6	0	0	2	0	0	0	0	0	2.4	0
477	40	2	22	4	203.9	0	0	1	0	0	0	0	0	6.49	1	1	1	2		1
478	44	2	17	4	203.9	0	0	1	0	0	0	0	0	7.79	1	1	0
479	42	1	24	0	198.9	0	0	3	0	0	0	0	0	0.57	0
480	54	1	27	0	285.1	1	0	3	0	0	0	0	0	0.54	0
481	44	2	19	2	298.3	0	0	1	0	0	0	0	0	1.87	1	1	1	2		1	0
482	49	2	23	4	321.6	1	0	1	0	0	0	0	0	0.36	1	1	1	3		0	1			1			1			1
483	52	1	27	0	320.1	0	0	3	0	0	0	0	0	9.28	0
484	49	1	22	1	292.7	1	0	2	0	0	0	0	0	3.13	0
485	45	1	26	0	194.8	0	0	3	0	0	0	0	0	12.42	0
486	39	2	21	4	185.7	0	0	1	0	0	0	0	0	0.7	0
487	41	2	23	1	204.9	0	0	1	0	0	0	0	0	3.58	0
488	39	2	19	4	202.9	0	0	1	0	0	0	0	0	10.89	1	1	1	3		1	1		1		1	1				1
489	40	2	23	1	201.8	0	0	1	0	0	0	0	0	1.68	0
490	38	2		4	200.9	0	0	1	0	0	0	0	0	1.21	1	1	1	3		1	0
491	47	2	20	2	9.4	0	0	1	0	0	0	0	0	4.05	1	1	1	3		1	1						1			1
492	47	2	21	3	115.7	0	0	1	0	0	0	0	0	0.73	0
493	56	1	23	2	269.9	0	0	1	0	0	0	0	0	0.85	1	1	0
494	51	1	24	0	138.5	0	0	3	0	1	0	0	0	0.81	1	0
495	42	2	21	0	184.2	0	0	1	0	0	0	0	0	2.94	1	1	1	3		1	1	1		1		0				1
496	41	2	19	4	249.6	0	0	1	0	0	0	0	0	0.89	1	1	0
497	33	1	24	0	87.3	0	0	1	1	0	0	0	0	17.08	1	0
498	43	2	22	4	274	0	0	1	0	0	0	0	0	0.76	1	1	1	2		1	1	0	1	0	0	0	0	0		1
499	36	2	19	4	175	0	0	1	0	0	0	0	0	0.44	1	1	0
500	40	1	30	0	123.8	0	0	1	0	0	0	0	0	0.75	1	1	0
501	39	2	23	4	186.2	0	0	1	0	0	0	0	0	5.94	1	1	1	2		0	1				1					2
502	36	2	20	4	176.6	0	0	1	0	0	0	0	0	1.14	1	1	1	3		1	0
503	39	2	19	4	183.1	0	0	1	0	0	0	0	0	2.44	1	1	0
504	38	2	20	4	179.6	0	0	1	0	0	0	0	0	10.62	1	1	1	3		1	0
505	37	2	21	4	176.6	0	0	1	0	0	0	0	0	3.29	1	1	0
506	38	1	26	2	179.1	0	0	3	0	0	0	0	0	2.75	1	1	0
507	38	2	19	4	178.5	0	0	1	0	0	0	0	0	0.74	1	1	0
508	36	2	21	4	174.5	0	0	1	0	0	0	0	0	0.98	1	1	0
509	39	2	22	4	188.7	0	0	1	0	0	0	0	0	0.79	1	1	1	2		0
510	39	2	24	2	243	0	0	1	0	0	0	0	0	0.58	0
511	48	2		4	173.5	0	0	1	0	0	0	0	0	0.74	0
512	58	1	23	2	291.7	0	0	3	0	0	0	0	0	10.57	1	1	0
513	46	2	23	2	336.8	0	0	1	0	0	0	0	0	0.37	0
514	37	2	27	2	9	0	0	1	0	0	0	0	0	0.38	1	0
515	44	2	23	2	438.8	0	0	1	0	0	0	0	0	1.3	1	1	1	2		1	0
516	60	1	32	3	298.3	1	1	2	0	0	0	0	0	10.75	0
517	50	1	26	0	285.1	0	0	1	0	0	0	0	0	0.76	1	0
518	40	1	24	2	152.2	0	0	1	0	0	0	0	0	5.81	0
519	40	1	24	2	164.4	0	0	1	0	0	0	0	0	0.38	0
520	52	1		0	6.2	0	0	2	0	0	0	0	0	4.28	0
521	46	2	21	4	185.2	0	0	1	0	0	0	0	0	0.65	0
522	39	1	31	1	150.7	0	0	2	0	0	0	0	0	8.91	0
523	68	1	24	3	42.6	1	0	1	0	0	0	0	0	0.38	1	0
524	48	2	23	0	293.2	0	0	1	0	0	0	0	0	10.56	1	1	1	2		0	1	0	0	1	1	0	0	0		1
525	38	2	21	2	177.5	0	0	1	0	0	0	0	0	1.58	0
526	43	2	32	0	312.5	0	0	1	0	0	0	0	0	2.66	1	0
527	37	1	29	2	157.2	0	0	3	1	0	0	0	0	9.33	1	0
528	58	1	28	3	176.6	1	0	3	0	0	0	0	0	11.24	0
529	48	1	24	3	115.7	1	0	2	0	0	0	0	0	4.93	1	0
530	35	2		4	124.8	0	0	1	0	0	0	0	0	2.76	1	1	0
531	47	2	21	4	255.1	0	0	1	0	0	0	0	0	3.8	0
532	34	2	19	4	151.2	0	0	1	0	0	0	0	0	0.94	0
533	35	2	23	2	158.8	0	0	1	0	0	0	0	0	1.15	1	1	0
534	36	2	20	2	6.6	0	0	1	0	0	0	0	0	5.7	0
535	37	2	20	3	6.1	0	0	1	0	0	0	0	0	1.09	0
536	38	2	22	4	213.1	0	0	1	0	0	0	0	0	0.43	1	0
537	58	1	27	1	336.8	1	0	2	0	0	0	0	0	4.3	0
538	59	1	27	1	420.1	0	0	2	0	0	0	0	0	5.15	0
539	38	2	19	4	151.2	0	0	1	0	0	0	0	0	12.89	1	1	0
540	45	2	24	0	293.2	0	0	1	0	0	0	0	0	0.39	1	0
541	38	2	17	4	152.2	0	0	1	0	0	0	0	0	0.41	1	0
542	39	2	20	4	151.7	0	0	1	0	0	0	0	0	0.56	1	0
543	42	2	27	4	150.7	0	0	1	0	0	0	0	0	0.61	1	1	0
544	37	2	20	4	150.7	0	0	1	0	0	0	0	0	0.38	0
545	37	2	25	4	150.7	0	0	1	0	0	0	0	0	0.88	1	1	1	2		0	1				1	1		1		1,2
546	40	1	25	2	318.1	0	0	3	0	0	0	0	0	6.62	1	1	0
547	39	2	20	4	150.7	0	0	1	0	0	0	0	0	5.84	1	1	0
548	45	2	22	4	149.1	0	0	1	0	0	0	0	0	6.92	0
549	54	1	26	0	293.2	0	0	3	0	0	0	0	0	0.52	0
550	30	2	19	2	248.6	0	0	1	0	0	0	0	0	0.62	1	1	1	2		0	1			1						1,2
551	36	2	23	4	143	0	0	1	0	0	0	0	0	3.38	1	1	1	3		1	0
552	37	2	21	4	131.9	0	0	1	0	0	0	0	0	1.38	1	1	1	2	1	0	1	1	1							1
553	36	2		4	143.6	0	0	1	0	0	0	0	0	11.1	0
554	31	1		3	6.1	0	0		0	0	0	0	0	0.39	1	1	0
555	36	2	19	4	141	0	0	1	0	0	0	0	0	0.35	0
556	35	1	24	1	127.9	0	0	1	0	0	0	0	0	0.77	1	1	0
557	33	2		4	136	0	0	1	0	0	0	0	0	0.92	1	1	0
558	34	2		4	137.5	0	0	1	0	0	0	0	0	1.51	1	1	1	3		0	1		1							1
559	33	2	26	4	139	0	0	1	0	0	0	0	0	0.77	1	1	1	2		1	0
560	33	2	24	4	119.7	0	0	1	0	0	0	0	0	0.8	1	1	0
561	55	1	26	0	140	0	0	1	0	0	0	0	0	2.98	0
562	36	1	20	0	123.8	0	0	2	0	0	0	0	0	4.99	1	0
563	46	1	23	0	87.3	0	0	1	0	0	0	0	0	9.85	1	1	1	3		1	0
564	38	1	31	0	123.8	0	0	3	0	0	0	0	0	5.74	1	0
565	36	2	29	2	133.9	0	0	1	0	0	0	0	0	3.88	0
566	36	1	23	1	110.6	0	0	2	0	0	0	0	0	0.56	0
567	37	2	21	4	177.5	0	0	1	0	0	0	0	0	4.77	1	1	1	2		0	1		1				1			2
568	33	2	21	2	114.6	0	0	1	0	0	0	0	0	0.76	1	1	0
569	37	1	26	4	137.5	0	0	3	0	0	0	0	0	3.39	1	1	0
570	61	1	25	3	322.7	1	0	2	0	0	0	0	0	8.35	0
571	39	1	22	1	127.9	0	0	1	0	0	0	0	0	3.49	1	1	1	2		1	1	1	1							1
572	34	2	19	4	115.7	0	0	1	0	0	0	0	0	0.56	1	1	1	2		1	1	0	1	0	0	0	0	1		1
573	33	2	19	4	119.7	0	0	1	0	0	0	0	0	7.04	1	1	1	2	1	1	1			1						1
574	32	2	18	4	115.2	0	0	1	0	0	0	0	0	0.92	1	1	0
575	59	1	26	0	420.1	1	0	1	0	0	0	0	0	4.8	0
576	32	2	21	4	114.1	0	0	1	0	0	0	0	0	6.11	1	1	0
577	54	2	21	4	395.7	0	0	1	0	0	0	0	0	4.1	1	1	0
578	50	1	26	0	308.9	0	0	3	0	0	0	0	0	6.6	0
579	32	2	19	4	108.5	0	0	1	0	0	0	0	0	0.51	1	1	0
580	31	2	17	4	108	0	0	1	0	0	0	0	0	2.5	1	1	0
581	36	2	23	4	103.5	0	0	1	0	0	0	0	0	5.61	1	1	0
582	31	2		4	100.4	0	0	1	0	0	0	0	0	7.89	1	1	1	2		0	0
583	33	2	17	4	96.4	0	0	1	0	0	0	0	0	0.52	1	1	1	3		0
584	30	2	22	4	93.3	0	0	1	0	0	0	0	0	2.89	1	1	0
585	46	2		2	17.9	0	0	1	0	0	0	0	0	0.41	1	0
586	51	1	26	0	312.5	1	0	2	0	0	0	0	0	6.15	0
587	47	1	26	3	103.5	1	0	2	0	0	0	0	0	0.81	0
588	32	2		3	18.3	0	0	1	0	0	0	0	0	2.76	0
589	25	1	24	2	28.3	0	0		0	0	0	0	0	0.77	1	1	1	2		1	1	1								1
590	57	1	26	0	379.5	1	1	2	0	0	0	0	0	9.34	0
591	60	1	25	2	293.2	0	0	1	1	0	0	0	0	5.68	1	0
592	45	2	20	4	179.6	0	0	1	0	0	0	0	0	3.84	0
593	42	1	31	2	293.2	1	0	2	0	0	0	0	0	4.79	1	0
594	35	2	21	3	18.3	0	0	1	0	0	0	0	0	1.89	0
595	39	1		3	6.1	0	0		0	0	0	0	0	4.4	0
596	44	1	25	2	112.1	0	0	2	0	0	0	0	0	9.52	1	0
597	33	2	23	4	137.5	0	0	1	0	0	0	0	0	0.9	1	0
598	42	2		2	17.8	0	0	1	0	0	0	0	0	0.55	1	1	1	2		0
599	48	1	23	2	358.1	0	0	2	0	0	0	0	0	3.51	0
600	30	1		2	306.4	0	0		0	0	0	0	0	0.99	0
601	51	1	24	0	275.9	0	0	2	0	0	0	0	0	2.54	0
602	50	1	30	0	293.2	0	0	2	0	0	0	0	0	10.95	1	0
603	27	2	21	3	30.5	0	0	1	0	0	0	0	0	1.93	0
604	43	1	27	0	46	0	0	3	0	0	0	0	0	2.23	0
605	55	2	20	2	16.4	0	0	1	0	0	0	0	0	2.76	0
606	26	2	22	2	18.4	0	0	1	0	0	0	0	0	5.32	1	1	1	2		0
607	44	1	28	2	6.3	0	0	3	0	0	0	0	0	10.86	0
608	32	1		3	30.5	0	0		0	0	0	0	0	1.05	0
609	36	1	23	3	6.1	0	0	2	0	0	0	0	0	6.04	1	1	0
610	46	1	25	0	6.1	0	0	2	0	0	0	0	0	5.56	0
611	42	1	27	0	199.4	0	0	3	0	0	0	0	0	0.58	0
612	31	2	21	2	13.9	0	0	1	0	1	0	0	0	5.8	1	1	1	2		1	1	1								1
613	23	1	19	2	325.7	0	0	1	0	0	0	0	0	3.24	1	1	1	2		1	0
614	30	2		4	23.6	0	0	1	0	0	0	0	0	7.44	0
615	24	1	21	2	24.5	0	0		0	0	0	0	0	0.73	1	1	0
616	53	2	25	0	347	0	0	1	0	0	0	0	0	0.72	1	0
617	29	1	29	0	10.5	0	0	1	0	0	0	0	0	5.7	1	1	1	3		1	0
618	25	2	18	4	18.3	0	0	1	0	0	0	0	0	0.44	0
619	27	2	22	0	22.2	0	0	1	0	0	0	0	0	9.34	1	0
620	47	1		2	300.3	0	0		0	0	0	0	0	3.35	1	1	1	2		1	1	1				1				1
621	34	1	28	2	19.7	0	0		0	0	0	0	0	8.31	0
622	25	2	19	2	18.2	0	0	1	0	0	0	0	0	1.4	1	1	1	2		0
623	23	2	17	2	17.3	0	0	1	0	0	0	0	0	0.81	1	1	0
624	42	1	24	2	18.5	0	0		0	1	0	0	0	0.84	1	1	1	2		1	0
625	35	1	29	2	312.5	0	0		1	0	0	0	0	0.41	1	0
626	31	1	25	2	7	0	0		0	0	0	0	0	3.64	1	1	1	2		1	1			1						2
627	28	1	20	2	14.7	0	0		0	0	0	0	0	5.69	1	1	1	2		1	1	1		1						1
628	26	1	21	2	18.5	0	0		0	0	0	0	0	11.43	1	1	1	2		0	0
629	51	2	26	2	19.4	0	0	1	0	0	0	0	0	11.82	0
630	25	1	21	2	24.4	0	0		0	0	0	0	0	0.61	0
631	31	2	27	2	17.3	0	0	1	0	0	0	0	0	0.68	1	1	0
632	51	2	26	2	19.1	0	0	1	0	0	0	0	0	0.89	1	0
633	45	1	25	2	269.9	0	0		0	0	0	0	0	6.26	1	0
634	29	1	25	2	21.3	0	0	3	0	0	0	0	0	1.49	1	1	1	2		1	0
635	27	2	30	3	6.1	0	0	1	0	0	0	0	0	1.65	1	1	1	2		1	0
636	21	2		2	164.4	0	0	1	0	0	0	0	0	5.14	1	1	1	2		1	0
637	24	2		2	6.4	0	0	1	0	1	0	0	0	6.04	1	1	1	2		1	0
638	49	1	23	0	296.8	0	0	1	0	0	0	0	0	9.28	0
639	36	2	20	2	9.6	0	0	1	0	0	0	0	0	0.43	1	0
640	26	1	20	2	9.2	0	0		0	0	0	0	0	1.67	1	1	1	2		0	1	1	0	1	0	0	0	0		1
641	37	1	19	2	8.2	0	0		0	0	0	0	0	0.99	1	0
642	44	2	24	2	5.2	0	0	1	0	0	0	0	0	3.95	1	1	0
643	51	1	27	2	5.8	1	1	3	0	0	0	0	0	3.59	1	1	0
644	59	2	25	0	213.1	0	0	1	0	0	0	0	0	2.18	0
645	50	2	21.6	2	407.867	0	0	0	1	0	0	0	0	10.85	1	0
646	54	2	23.1	0	335.767	1	0	0	1	0	0	0	0	10.42	1	0
647	45	1	20.6	1	257.2	0	0	0	1	0	0	0	0	6.4	0
648	56	1	25.9	2	324.633	1	0	1	1	0	0	0	0	1.76	1	0
649	53	1	24	0	315.033	0	0	0	1	0	0	0	0	5.34	1	0
650	52	1	23.5	2	296.767	0	0	0	1	0	0	0	0	5.26	1	0
651	44	2	23.6	2	295.233	0	0	0	1	0	0	0	0	2.79	1	0
652	40	2	22.1	4	213.067	0	0	0	1	0	0	0	0	5.05	1	0
653	55	2	18.7	4	30.4333	0	0	0	1	0	0	0	0	1.6	0
654	40	2	22.4	4	198.367	0	0	0	1	0	0	0	0	9.43	0
655	29.3507	2	20.2	4		0	0	1	0	0	0	0	0	#REF!	1	1	1	2	0	1	0	0	0	0	0	0	0	0	0
656	52.4712	2	22.73	4		0	0	1	1	1	0	0	0	#REF!	0		0
657	41.3918	2	21.08	4		0	0	1	0	0	0	0	0	#REF!	1	1	1	2	0	1	0	0	0	0	0	0	0	0	0
658	52.1726	2	24.71	4		0	0	1	0	0	0	0	0	#REF!	1	1	1	2	0	1	0	0	0	0	0	0	0	0	0
659	48.4356	2	22.75	4		0	0	1	1	0	0	0	0	#REF!	1	0	0
660	51.3753	2	25.3	2		1	0	1	0	0	0	0	0	#REF!	1	1	1	2	0	1	1	0	0	0	1	1	0	0	0	2
661	52.6986	2	21.98	4		1	0	1	1	0	0	0	0	#REF!	0		0
662	25.3836	2	19.4	4		0	0	1	0	0	0	0	0	#REF!	1	1	1	2	0	0	0	0	0	0	0	0	0	0	0
663	34.4164	1		1		0	0		0	1	0	0	0	#REF!	1	1	1	2	0	0	1	0	0	0	0	0	0	0	1	2
664	50.2849	2	21.09	1		0	0	1	0	1	0	0	0	#REF!	1	1	1	2	0	0	0	0	0	0	0	0	0	0	0
665	29.2904	2		4		0	0	1	0	0	0	0	0	#REF!	1	1	1	2	0	1	0	0	0	0	0	0	0	0	0
666	33.8959	1		2		0	0		0	0	0	0	0	#REF!	0		0
667	25.5534	2	21.3	4		0	0	1	0	1	0	0	0	#REF!	1	1	1	2	0	1	0	0	0	0	0	0	0	0	0
668	31.8986	2	17.58	4		0	0	1	1	1	0	0	0	#REF!	0		0
669	29.3616	2	18.8	4		0	0	1	0	1	0	0	0	#REF!	1	1	1	2	0	1	0	0	0	0	0	0	0	0	0
670	35.8849	2	19.13	2		0	0	1	0	1	0	0	0	#REF!	1	1	1	2	0	1	0	0	0	0	0	0	0	0	0
671	49.5945	2	22.15	2		0	0	1	0	0	0	0	0	#REF!	1	1	1	2	0	1	1	0	0	0	0	0	0	0	1	2
672	46.0411	2	19.64	4		0	0	1	0	1	0	0	0	#REF!	0		0
673	34.5562	2		4		0	0	1	0	0	0	0	0	#REF!	0		0
674	38.9096	1		2		0	0		0	0	0	0	0	#REF!	1	1	1	2	0	1	0	0	0	0	0	0	0	0	0
675	30.3151	2	20.8	4		0	0	1	0	1	0	0	0	#REF!	1	1	1	2	0	1	0	0	0	0	0	0	0	0	0
676	34.4548	2	20.83	4		0	0	1	0	1	1	1	0	#REF!	1	1	1	2	0	1	0	0	0	0	0	0	0	0	0
677	50.6466	2	23.42	4		0	0	1	0	0	0	0	0	#REF!	1	1	1	2	0	1	0	0	0	0	0	0	0	0	0
678	41.0904	2	23.73	4		0	0	1	0	0	0	0	0	#REF!	1	1	1	2	0	0	1	0	0	1	0	0	0	0	0	2
679	30.9041	2	19.96	3		0	0	1	0	1	0	0	0	#REF!	1	1	1	2	0	0	1	1	1	0	0	0	1	0	1	3
680	39.9014	1	25	2		0	0	3	0	1	0	0	0	#REF!	1	1	1	2	0	1	0	0	0	0	0	0	0	0	0
681	38.5123	1		2		0	0		0	1	0	0	0	#REF!	1	1	1	2	0	1	0	0	0	0	0	0	0	0	0
682	25.5671	1		1		0	0		0	1	0	0	0	#REF!	0		0
683	49.0795	1		1		0	0		0	1	0	0	0	#REF!	1	1	1	2	0	1	0	0	0	0	0	0	0	0	0
684	37.1726	1		1		0	0		0	1	0	0	0	#REF!	1	1	1	2	0	0	0	0	0	0	0	0	0	0	0
685	29.611	2	23.31	4		0	0	1	0	1	0	0	0	#REF!	1	1	1	2	0	1	0	0	0	0	0	0	0	0	0
686	48.7616	2	23.8	4		0	0	1	0	1	0	0	0	#REF!	0		0
687	30.526	2	22.76	2		0	0	1	0	1	0	0	0	#REF!	1	1	1	2	0	1	0	0	0	0	0	0	0	0	0
688	34.8767	1		2		0	0	2	0	1	0	0	0	#REF!	1	1	1	2	0	1	0	0	0	0	0	0	0	0	0
689	47.9507	1	20.28	3		1	0	1	0	1	0	0	0	#REF!	1	1	1	2	0	0	0	0	0	0	0	0	0	0	0
690	53.274	1	20.76	3		1	0	1	0	1	0	0	0	#REF!	1	1	1	2	0	1	0	0	0	0	0	0	0	0	0
691	39.2	1	36	4		0	1		0	1	0	0	0	#REF!	1	1	1	2	0	1	1	1	0	1	0	0	0	0	0	1
692	24.1479	2		4		0	0	1	0	0	0	0	0	#REF!	1	1	1	2	0	1	0	0	0	0	0	0	0	0	0
693	56.063	2	23.07	4		0	0	1	0	0	0	0	0	#REF!	1	1	1	2	0	1	0	0	0	0	0	0	0	0	0
694	50.7342	1	25.35	3		1	1	1	0	1	0	0	0	#REF!	0		0
695	34.5726	1	23.15	3		0	0	1	0	1	0	0	0	#REF!	1	1	1	2	0	1	0	0	0	0	0	0	0	0	0
696	26.1616	2		4		0	0	1	0	0	0	0	0	#REF!	1	1	1	2	0	1	0	0	0	0	0	0	0	0	0
697	26.4603	2	15.58	4		0	0	1	0	0	0	0	0	#REF!	1	1	1	2	0	1	1	0	0	0	0	0	0	0	1	1
698	42.7315	1	26.47	1		1	0	2	0	1	0	0	0	#REF!	1	1	1	2	0	1	1	1	0	1	0	0	0	0	0	1
699	50.2767	1	25.99	1		0	0	3	0	1	0	0	0	#REF!	0		0
700	44.1507	1		4		0	0		0	1	0	0	0	#REF!	1	1	1	2	0	1	0	0	0	0	0	0	0	0	0
701	36.0219	1		3		0	0		0	1	0	0	0	#REF!	1	1	1	2	0	1	0	0	0	0	0	0	0	0	0
702	26.011	2	19.78	1		0	0	1	1	1	0	0	0	#REF!	0		0
703	29.9342	1		1		0	0		0	1	0	0	0	#REF!	1	1	1	2	0	0	0	0	0	0	0	0	0	0	0
704	23.9836	2		2		0	0	1	0	1	0	0	0	#REF!	1	1	1	2	0	1	0	0	0	0	0	0	0	0	0
705	39.5726	1	20.83	3		0	0		0	1	0	0	0	#REF!	1	1	1	2	0	0	0	0	0	0	0	0	0	0	0
706	45.611	1		3		0	0	1	0	1	1	1	0	#REF!	1	1	1	2	0	0	1	0	0	1	0	0	0	0	0	1
707	28.9205	2	31.35	1		0	0	2	0	0	0	0	0	#REF!	0		0
708	31.6658	2		4		0	0	1	0	0	0	0	0	#REF!	0		0
709	37.7589	2		1		0	0	1	0	0	0	0	0	#REF!	0		0
710	51.6438	2	22.14	2		0	0	3	0	0	0	0	0	#REF!	1	1	1	2	0	1	0	0	0	0	0	0	0	0	0
711	39.2685	2	20.89	4		0	0	1	0	0	0	0	0	#REF!	1	1	1	2	0	0	0	0	0	0	0	0	0	0	0
712	28.9096	1		1		0	0		0	0	0	0	0	#REF!	0		0
713	51.8767	2	21.56	2		0	0	1	0	0	0	0	0	#REF!	1	1	1	2	0	1	0	0	0	0	0	0	0	0	0
714	23.0164	2		4		0	0		0	0	0	0	0	#REF!	0		0
715	38.3342	2		4		0	0	1	0	0	0	0	0	#REF!	0		0
716	54.0986	1		3		1	0	1	0	1	0	0	0	#REF!	0		0
717	53.1205	1	22.1	3		0	1	1	0	0	0	0	0	#REF!	1	1	1	2	0	1	0	0	0	0	0	0	0	0	0
718	64.2932	1	23.12	3		0	0	1	0	0	0	0	0	#REF!	0		0
719	39.2438	2	24.09	4		0	0	1	0	0	0	0	0	#REF!	0		0
720	50.8959	1	18.2	1		0	0	3	1	0	0	0	0	#REF!	0		0
721	33.0137	2	21.63	4		0	0	1	0	0	0	0	0	#REF!	1	1	0
722	58.863	2	25.43	2		0	0	1	0	0	0	0	0	#REF!	1	1	1	2	0	1	0	0	0	0	0	0	0	0	0
723	43.5945	2	25.86	2		0	0	3	0	0	0	0	0	#REF!	1	1	1	2	0	1	0	0	0	0	0	0	0	0	0
724	26.674	1	21.95	4		0	0	1	0	0	0	0	0	#REF!	1	1	1	2	0	1	0	0	0	0	0	0	0	0	0
725	38.7589	2	21.87	4		0	0	1	1	0	0	0	0	#REF!	0		0
726	58.2521	2	20.69	2		0	0	1	1	0	0	0	0	#REF!	0		0
727	33.9918	2	20.9	4		0	0	1	0	0	0	0	0	#REF!	0		0
728	26.8274	2		4		0	0		0	0	0	0	0	#REF!	0		0
729	25.9562	2		4		0	0	1	1	1	0	0	0	#REF!	0		0
730	25.6986	1		4		0	0		0	0	0	0	0	#REF!	0		0
731	32.2192	1		2		0	0		0	0	0	0	0	#REF!	0		0
732	23.2219	1	20.55	4		0	0	1	0	0	1	1	1	#REF!	1	0	0
733	43.5452	1	22.73	2		0	0	1	0	0	0	0	0	#REF!	1	1	1	2	1	1	1	0	0	1	0	0	0	0	0	3
734	33.2137	1	16.16	2		0	0	1	0	0	0	0	0	#REF!	1	1	1	2	0	1	1	0	1	0	0	0	0	0	0	2
735	41.6082	1		4		0	0	1	1	0	0	0	0	#REF!	0		0
736	53.9589	1	20.57	4		0	0	1	0	0	0	0	0	#REF!	1	1	1	2	0	1	1	0	0	0	1	1	0	0	0	3
737	63.6493	2		3		1	0	1	0	0	0	0	0	#REF!	0		0
738	35.789	2	19.53	4		0	0	1	0	0	1	1	0	#REF!	1	1	1	2	0	1	0	0	0	0	0	0	0	0	0
739	35.9808	2	21.5	2		0	0	1	0	0	0	0	0	#REF!	1	1	1	2	0	1	0	0	0	0	0	0	0	0	0
740	42.7781	2	28.23	4		0	0	1	0	0	0	0	0	#REF!	0		0
741	25.2	2	21.23	4		0	0	1	0	0	0	0	0	#REF!	1	1	1	2	0	1	1	1	0	0	0	0	0	0	1	1
742	36.9479	2	20.96	2		0	0	1	0	0	0	0	0	#REF!	1	1	1	2	1	0	1	0	0	0	0	0	0	0	1	3
743	33.3205	2	20.03	4		0	0	1	0	0	0	0	0	#REF!	1	1	1	2	0	1	1	0	1	0	0	0	0	0	0	2
744	55.274	2	18.29	4		0	0	1	1	0	0	0	0	#REF!	0		0
745	42.8274	2	25.3	2		0	0	1	0	0	0	0	0	#REF!	1	1	1	2	0	1	0	0	0	0	0	0	0	0	0
746	53.9151	2	23.88	4		0	0	1	0	0	0	0	0	#REF!	0		0
747	26.4986	2		2		0	0		0	0	0	0	0	#REF!	0		0
748	46.7644	2	21.12	2		0	0	1	0	0	0	0	0	#REF!	0		0
749	52.4301	1		3		0	0		0	0	0	0	0	#REF!	0		0
750	56.7151	2	23.02	4		0	1	1	0	0	0	0	0	#REF!	1	1	1	2	0	0	0	0	0	0	0	0	0	0	0
751	23.5123	2		4		0	0	1	0	0	0	0	0	#REF!	1	1	1	2	0	1	0	0	0	0	0	0	0	0	0
752	41.2521	2	23.19	1		0	0	1	1	0	0	0	0	#REF!	0		0
753	41.6658	2	21.91	3		0	0	1	0	1	0	0	0	#REF!	0		0
754	46.8247	2	19.81	4		0	0	1	0	0	0	0	0	#REF!	0		0
755	60.6493	1	24.96	3		0	0	1	0	0	0	0	0	#REF!	0		0
756	32.3342	2	17.5	4		0	0	1	1	0	0	0	0	#REF!	0		0
757	37.0192	1	29.37	4		0	0	1	0	0	0	0	0	#REF!	0		0
758	46.0521	2	22.7	4		0	0	1	1	0	0	0	0	#REF!	0		0
759	25.6329	2	19.721	4	52	0	0	1	0	1	0	0	0	#REF!	1	0	0
760	37.1945	2	22.2214	4	110	0	0	1	0	0	0	0	0	#REF!	1	1	1	2	0	1	0
761	26.9644	2	19.7133	4	36	0	0	1	0	0	0	0	0	#REF!	1	1	1	2	0	0	1	1	0	0	1	1	1	0		1
762	52.0384	2	23.7954	4	115	0	0	1	0	0	0	0	0	#REF!	1	0	0
763	31.126	2	18.75	4	96	0	0	1	0	0	0	0	0	#REF!	1	1	1	2	0	1	0
764	42.5753	1	17.0433	2	10	0	0	1	0	0	0	0	0	#REF!	1	0	0
765	34.1123	2	22.8329	2	98	0	0	1	0	0	0	0	0	#REF!	1	0	0
766	29.1534	2	22.719	2	85	0	0	1	0	0	0	0	0	#REF!	1	0	0
767	27.0274	2	23.3091	4	72	0	0	1	0	0	0	0	0	#REF!	1	1	1	2	0	1	0
768	25.411	2	27.2509	4	71	0	0	1	0	0	0	0	0	#REF!	1	1	1	2	0	1	0
769	24.1644	2	21.0937	4	23	0	0	1	0	0	0	0	0	#REF!	1	0	0
770	29.9507	2	17.301	4	96	0	0	1	0	0	0	0	0	#REF!	1	1	0
771	40.9479	2	20.4294	4	102	0	0	1	0	0	0	0	0	#REF!	1	0	0
772	44.0027	2	20.7756	4	105	0	0	1	0	0	0	0	0	#REF!	1	0	0
773	28.2767	2	22.7615	4	70	0	0	2	0	1	0	0	0	#REF!	1	0	0
774	24.8904	2	18.2899	4	8	0	0	1	1	0	0	0	0	#REF!	1	0	0
775	36.3233	2	22.719	4	23	0	0	1	0	0	0	0	0	#REF!	1	1	1	2	0	0	1	1	0	0	0	0	0	0		1
776	46.937	2	20.7008	2	25	0	0	1	0	1	0	0	0	#REF!	0		0
777	31.2877	2	20.5761	4	98	0	0	1	0	1	0	0	0	#REF!	0		0
778	52.1068	2	28.0404	2	62	0	0	1	0	0	0	0	0	#REF!	0		0
779	48.7315	2	25.1953	2	72	0	0		0	0	0	0	0	#REF!	0		0
780	23.2356	2	19.2336	4	4	0	0	1	0	0	0	0	0	#REF!	1	1	1	2	0	0	0
781	23.8438	2	19.9481	4	7	0	0	1	0	0	0	0	0	#REF!	1	1	1	2	0	0	0
782	45.3753	2	27.6361	2	60	0	0	1	0	1	0	0	0	#REF!	0		0
783	45.211	2	22.7732	2	52	0	0		0	1	0	0	0	#REF!	0
784	52.0795	2	27.268	2	82	0	0	1	0	0	0	0	0	#REF!	1	0	0
785	42.5671	2	20.6612	4	86	0	0	1	0	0	0	0	0	#REF!	1	0	0
786	30.1205	2	22.4913	4	108	0	0	1	0	0	0	0	0	#REF!	1	0	0
787	24.274	2	18.2899	4	5	0	0		0	0	0	0	0	#REF!	0		0
788	31.5534	2	19.3337	4	92	0	0	1	0	0	0	0	0	#REF!	1	0	0
789	34.3288	2	24.4646	4	92	0	0	1	0	1	0	0	0	#REF!	1	0	0
790	28.7945	2	23.2335	4	36	0	0	1	0	0	0	0	0	#REF!	1	0	0
791	25.5616	2	21.4844	2	12	0	0	1	0	0	0	0	0	#REF!	1	1	0
792	27.4521	2	24.1288	4	48	0	0	1	0	0	0	0	0	#REF!	1	0	0
793	37.9918	2	23.4069	4	98	0	0	1	0	0	0	0	0	#REF!	1	1	1	2	0	1	0
794	45.0247	2	19.5312	3	98	0	0	1	1	0	0	0	0	#REF!	1	0	0
795	49.0055	1	26.0617	1	96	0	0	3	0	0	0	0	0	#REF!	1	0	0
796	28.1178	2	28.764	1	60	0	0	1	0	0	0	0	0	#REF!	1	0	0
797	29.9096	2	22.0581	1	48	0	0	1	1	0	0	0	0	#REF!	1	0	0
798	26.0027	2	20.0288	4	36	0	0	1	0	0	0	0	0	#REF!	1	1	1	2	0	1	0
799	40.263	1	26.0276	3	36	0	0	2	0	0	0	0	0	#REF!	1	0	0
800	47.7205	2	24.8358	2	84	0	0	1	0	0	0	0	0	#REF!	1	1	1	2	0	0	1	1	0	0	0	0	1	0	발열	1
801	25.0192	2	21.7193	4	24	0	0	1	0	0	0	0	0	#REF!	1	1	1	2	0	1	0
802	42.9671	2	24.4646	2	6	0	0	1	0	0	0	0	0	#REF!	1	1	1	2	0	1
803	29.1397	2	24.0569	4	96	0	0	1	0	0	0	0	0	#REF!	1	1	1	2	0	1	0
804	24.0438	2	18.2563	4	11	0	0	1	0	0	0	0	0	#REF!	1	1	1	2	0	1	0
805	51.1671	1	26.7036	1	108	0	0	2	0	0	0	0	0	#REF!	1	0	0
806	26.1479	1	23.939	1	24	0	0	1	0	0	0	0	0	#REF!	1	1	1	2	0	1	0
807	40.3726	1	28.4082	1	102	0	0	2	0	0	0	0	0	#REF!	1	0	0
808	32.2986	2	22.8625	1	84	0	0	1	1	1	0	0	0	#REF!	1	0	0
809	42.6904	1	22.1966	1	102	0	0	1	0	0	0	0	0	#REF!	1	0	0
810	42.411	1	24.0741	1	102	0	0	1	0	0	0	0	0	#REF!	1	0	0
811	35.2767	1	21.9138	1	120	0	0	2	0	0	0	0	0	#REF!	1	0	0
812	43.0521	1	24.6181	3	120	0	0	2	0	1	0	0	0	#REF!	0		0
813	36.4274	1	23.5294	2	102	0	0	1	1	1	0	0	0	#REF!	0		0
814	39.5534	1	24.3025	2	12	0	0	1	1	0	0	0	0	#REF!	1	0	0
815	26.1068	2	20.5761	4	52	0	0	1	0	0	0	0	0	#REF!	1	0	0
816	38.1178	2	23.7118	4	120	0	0	1	0	0	0	0	0	#REF!	1	0	0
817	40.9562	1	25.5354	2	120	0	0	1	0	0	0	0	0	#REF!	1	0	0
818	34.2767	1	24.2123	3	60	0	0	3	0	1	0	0	0	#REF!	0		0
819	29.1397	2	19.2277	4	84	0	0	1	0	0	0	0	0	#REF!	1	0	0
820	27.7479	2	18.7328	4	60	0	0	1	0	0	0	0	0	#REF!	1	0	0
821	24.1562	2	31.2092	4	18	0	0	1	0	0	0	0	0	#REF!	1	1	1	2	0	1	0
822	33.0521	1	20.5151	3	12	0	0	1	0	0	0	0	0	#REF!	0		0
823	24.0329	2	20.9572	4	18	0	0	1	0	0	0	0	0	#REF!	1	0	0
824	27.2877	2	27.5134	4	72	0	0	1	0	0	0	0	0	#REF!	1	1	1	2	0	1	0
825	39.5973	2	24.2439	3	120	0	0	1	0	0	0	0	0	#REF!	1	0	0
826	47.8192	2	21.4844	1	48	0	0	1	0	0	0	0	0	#REF!	1	0	0
827	64.9616	1	25.8478	3	120	0	0	2	0	0	0	0	0	#REF!	1	0	0
828	52.2356	1	22.0386	3	120	0	0	3	0	0	0	0	0	#REF!	1	0	0
829	35.0658	2	19.721	3	108	0	0	1	0	0	0	0	0	#REF!	1	0	0
830	49.0904	1	21.5139	3	120	0	0	2	0	0	0	0	0	#REF!	0		0
831	53.2384	1	23.7332	3	120	0	0	3	0	0	0	0	0	#REF!	0		0
832	51.3616	1	26.4463	3	24	0	0	3	0	0	0	0	0	#REF!	0		0
833	57.0164	1	23.3234	3	120	0	0	2	0	0	0	0	0	#REF!	1	0	0
834	35.0192	1	20.8756	1	120	0	0	3	0	0	0	0	0	#REF!	0		0
835	37.9973	2	21.7738	4	36	0	0	1	0	0	0	0	0	#REF!	1	0	0
836	25.326	2	20.3244	2	18	0	0	1	0	0	0	0	0	#REF!	1	0	0
837	38.537	1	19.1516	1	120	0	0	2	0	0	0	0	0	#REF!	1	0	0
838	55.3178	1	20.7967	1	120	0	0	3	0	0	0	0	0	#REF!	1	0	0
839	25.5945	2	21.3382	1	36	0	0	1	0	0	0	0	0	#REF!	1	0	0
840	36.937	1	19.487	1	60	0	0	1	0	0	0	0	0	#REF!	1	0	0
841	35.9068	2	24.974	2	36	0	0	1	0	0	0	0	0	#REF!	1	0	0
842	37.7671	1	20.7612	1	120	0	0	1	0	0	0	0	0	#REF!	1	0	0
843	51.7315	1	28.7347	1	120	0	0	1	1	0	0	0	0	#REF!	1	0	0
844	40.3151	1	28.9198	1	96	0	0	1	0	0	0	0	0	#REF!	1	0	0
845	34.6192	1	28.7132	1	96	0	0	2	0	0	0	0	0	#REF!	1	0	0
846	34.411	1	25.3515	1	108	0	0	3	0	0	0	0	0	#REF!	1	1	1	2	0	0	0
847	39.0822	2	25.1486	2	108	0	0	3	0	0	0	0	0	#REF!	0		0
848	32.6438	2	18.5911	1	36	0	0	1	0	0	0	0	0	#REF!	1	0	0
849	27.137	1	26.2346	2	36	0	0	3	0	0	0	0	0	#REF!	1	0	0
850	38.0329	1	25.3815	1	96	0	0	1	1	0	0	0	0	#REF!	1	0	0
851	31.863	2	19.91	3	36	0	0	1	1	0	0	0	0	#REF!	1	0	0
852	29.126	1	24.8163	3	48	0	0	1	0	0	0	0	0	#REF!	1	0	0
853	49.4849	2	25.7117	2	6	0	0		0	0	0	0	0	#REF!	0		0
854	48.074	2	23.7332	2	10	0	0	1	0	0	0	0	0	#REF!	1	0	0
855	43.6466	2	24.8358	2	48	0	0	1	0	0	0	0	0	#REF!	1	0	0
856	52.9425	2	22.8329	2	108	0	0	1	0	0	0	0	0	#REF!	1	0	0
857	46.4	2	21.9261	2	10	0	0	1	0	0	0	0	0	#REF!	1	0	0
858	49.7973	2	22.7615	2	108	0	0	1	0	0	0	0	0	#REF!	1	0	0
859	50.1123	2	24.4352	2	72	0	0	1	0	0	0	0	0	#REF!	1	0	0
860	54.7425	2	27.4348	2	96	0	1	1	0	0	0	0	0	#REF!	1	1	1	2	0	0	1	1	1	0	1	1	0	0	0	1
861	51.5562	2	24.8358	2	108	0	0	1	0	1	0	0	0	#REF!	1	0	0
862	40.3699	2	20.5499	2	6	0	0	1	1	0	0	0	0	#REF!	1	0	0
863	56.6932	2	20.5457	2	96	0	0	1	0	0	0	0	0	#REF!	1	0	0
864	53.6658	2	28.8754	2	72	0	0	1	0	0	0	0	0	#REF!	1	1	1	2	0	1	0
865	50.8959	2	27.2899	2	72	0	0	1	1	0	0	0	0	#REF!	1	0	0
866	52.7726	2	24.3103	2	84	0	0	1	0	0	0	0	0	#REF!	1	0	0
867	52.7781	2	21.6413	2	48	0	0	1	1	0	0	0	0	#REF!	1	0	0
868	38.9014	1	23.8498	3	108	0	0	3	0	0	0	0	0	#REF!	1	0	0
869	34.2082	1	24.3375	3	12	0	0	1	0	0	0	0	0	#REF!	1	1	1	2	0	1	0
870	54.0411	2	23.0518	2	96	0	0	1	0	0	0	0	0	#REF!	1	0	0
871	47.9096	2	23.3377	4	296	0	0		0	0	0	0	0	10	0
872	48.6521	2		4	288	0	0		0	0	0	0	0	1.76	0
873	38.2904	2		4	207	0	0		0	0	0	0	0	8.78	0
874	38.7479	2		4	180	0	0		0	0	0	0	0	3.6	0
875	36.2959	2	22.3081	4	168	0	0		0	0	0	0	0	7.67	0
876	36.0192	2	17.2111	4	154	0	0		0	1	0	0	0	1.09	1	1	1	3	0	1	1	1	0	0	1	0	0	0		1
877	30.8822	2	20.061	4	102	0	0		0	1	0	0	0	0.68	1	1	1	3	0	1	0
878	30.7205	2	17.5215	4	66	0	0		0	0	0	0	0	10	1	1	1	3	0	1	0
879	36.6301	1	27.6601	4	65	0	0		0	0	0	0	0	10	1	1	1	3	0	1	0
880	25.8603	2		4	38	0	0		0	0	0	0	0	1.56	0
881	26.6055	2		4	20	0	0		0	0	0	0	0	2.21	1	1	1	3	0	1	0
882	26.9178	2		4	19	0	0		0	0	0	0	0	5.94	1	1	1	3	0	1	0
883	26.7507	1	27.102	4	17	0	0		0	1	0	0	0	4.2	0
884	44.0274	2		1	283	0	0		0	0	1	1	0	10	1	1	1	2	0	1	0
885	46.1808	2	18.4911	1	281	0	0		0	0	0	0	0	8.6	1	1	0
886	47.8849	1	31.5334	1	279	0	0		0	0	0	0	0	6.7	0
887	47.0356	1		1	263	0	0		0	0	0	0	0	1.3	1	0
888	33.5288	1		1	93	0	0		0	0	0	1	1	10	1	0
889	35	1		1	75	0	0		0	0	0	0	0	1.55	0
890	44.737	2	25.5367	2	325	0	0		0	0	0	0	0	10	1	1	0
891	36.9342	2	28.8415	2	122	0	0		0	1	0	0	0	10	0
892	32.5288	2		2	13	0	0		0	0	0	0	0	10	0
893	25.4192	2		2	10	0	0		0	0	0	0	0	0.72	1	1	0
