# Supplementary material for: Evaluation and treatment of latent tuberculosis infection among healthcare workers in Korea: A multicentre cohort analysis
Source: PLoS One. 2019 Sep 19;14(9):e0222810. doi: 10.1371/journal.pone.0222810 (PMC6752845; doi:10.1371/journal.pone.0222810)
Supplement: S2 Dataset — This is the dataset dictionary. (XLSX) [file pone.0222810.s002.xlsx]

## Sheet: Sheet1
Study_number	age	gender	BMI	Profession	WorkingMo	HTN	DM	Smoking	TB_HX	RecentTB_Exp	CXR	chest CT 여부	Active_TB diagnosis	TBAg_nil	Clinic visit	LBI Treatment recommendation	Acceptance of LTBI treatment	Tretment regimen	Regimen change	Treatment completion	Side Effect	fatigue	GI	LFT	rash	pruritus	flulike_symptoms	peri_sensory_neuropathy	others	CTCAE Grade
the recurting number	age, years	1: male	body mass index	health profession	working durtion-months	hypertension	diabetes	1: never smoker	previous TB history	TB exposure history within 2years	chest radiography			interferon gamma concentration in IGRA results	clinic visiting for evaluation	offering for LTBI treatment														National Cancer Institute’s Common Terminology Criteria for Adverse Effects (CTCAE).
		2: female	kg/m2	0: administrative		0: no	0: no	2: ex smoker	0: no	0: no	0: no lesion for TB	0: not peformed	0: no		0:no	0: no	0: no	2: 3HR	0:no	0: no	0:no	0:no	0:no	0:no	0:no	0:no	0:no	0:no	0:no	1: grade1
				1: technician		1:yes	1:yes	3: current smoker	1: yes	1: yes	1: suspicious lesion	1: performed	1: yes		1:yes	1:yes	1:yes	3: 4R	1: yes	1: yes	1: yes	1: yes	1: yes	1: yes	1: yes	1: yes	1: yes	1: yes	1: yes	2: grad2
				2: health aid																										3:grade3
				3: physician																										4:grade4
				4: nurses																										5:grade5
